# Supplementary material for: Chorioallantoic membrane assay revealed the role of TIPARP (2,3,7,8-tetrachlorodibenzo-p-dioxin-inducible poly (ADP-ribose) polymerase) in lung adenocarcinoma-induced angiogenesis
Source: Cancer Cell Int. 2023 Feb 25;23:34. doi: 10.1186/s12935-023-02870-5 (PMC9960622; doi:10.1186/s12935-023-02870-5)
Supplement: Supplementary file 5 — Additional file 5: Table S1. Two hundred two upregulated genes with a >2-fold change in A549-TIPARP cells. [file 12935_2023_2870_MOESM5_ESM.zip › supplementary table1 .xlsm]

## Sheet: supplemet table1 FC2 up
FC ([OE] vs [GFP])	Gene Symbol
17.231	TIPARP
7.1673	MRC2
4.91277	RARRES3
4.88748	LBH
4.67383	KRT15
4.53727	TSPAN1
4.50308	OLFML2A
4.07566	KRT4
4.04389	REEP2
3.99603	KRT19
3.96762	GIP
3.81196	CLDN3
3.58803	CLIC3
3.5706	TCN1
3.56865	WTIP
3.56385	TPPP3
3.55058	FAM171A1
3.49417	PIK3IP1
3.47845	GPRC5B
3.47688	NDRG4
3.46494	SERPINA3
3.36645	MAP1LC3A
3.35053	AFAP1L2
3.32919	IFITM2
3.31298	COL6A1
3.30752	MMP7
3.29952	LINC00920
3.29384	SLC16A2
3.20586	SLC44A2
3.19767	ATP2A3
3.17773	CTXN1
3.15659	SCD5
3.12325	MRAP2
3.09375	CCDC80
3.092	NUPR1
3.0906	CCDC74A
3.07313	ANKRD1
3.05994	TUBA1A
3.03008	FSD1
3.01081	MATN2
3.00728	QPRT
2.98902	UPK3B
2.97282	LRRN2
2.96608	B4GALNT4
2.93541	IFITM3
2.91256	ETNK2
2.9021	COL6A2
2.89415	ATP10A
2.86908	PADI2
2.86738	GLIPR2
2.83019	MB
2.81079	RPS4Y1
2.79777	IGFL2-AS1
2.75354	CACNA1H
2.74731	PYCARD
2.74276	FAXDC2
2.73778	KRT20
2.73531	FSTL1
2.72632	RCN3
2.66753	C15orf52
2.66466	NTF4
2.65581	LRRC4B
2.63724	APOBEC3B
2.60641	HOXB-AS1
2.58836	FRAS1
2.58139	LOC283710
2.57014	GACAT2
2.56684	MIR24-1
2.55377	APOD
2.55297	MUC1
2.54739	LOC100505942
2.54357	CERS4
2.53613	CKB
2.53444	LOC100129931
2.50464	CCDC74B
2.50183	EPHB3
2.4975	PPP1R14C
2.47872	DKK3
2.47772	EBF4
2.46435	MIR647
2.43914	CRIP2
2.43818	MMP28
2.43772	PLXNA3
2.43758	FIBCD1
2.43005	DEGS2
2.41866	SYNGR4
2.41853	RAB26
2.41006	ANPEP
2.39516	CRABP1
2.39214	SNORD100
2.3876	TMEM59L
2.38434	EIF1AY
2.38101	MIR3074
2.36821	HES2
2.36481	ZCCHC24
2.36285	MT2A
2.3544	TCF7L1
2.34426	NXN
2.3258	TSPAN5
2.31959	BMS1P22
2.30711	TMEM121
2.30477	CNTNAP1
2.29589	TINAGL1
2.2906	NALT1
2.28957	LINC01484
2.28848	KIRREL
2.27706	MT1X
2.26599	HAPLN3
2.26525	PLEKHB1
2.25819	NAT8L
2.25091	RHPN1
2.2276	ZNF467
2.22213	SNORA66
2.22182	KREMEN2
2.22164	HS3ST6
2.22031	PLPPR3
2.21688	CTGF
2.2127	FAM171A2
2.20765	LOC100507002
2.2059	SNORA24
2.20038	KCNS3
2.19886	PODXL
2.19686	FBLN1
2.1963	PEG10
2.17763	LOC100505585
2.17182	COL18A1
2.16976	RASSF4
2.15856	SPON2
2.15387	GPSM1
2.14888	YPEL2
2.14802	DENND5B-AS1
2.14086	MAGED4B
2.13752	MT1DP
2.13717	ALPK2
2.1359	LINC01116
2.13335	SLC22A31
2.13286	HIST1H3B
2.13238	SLCO3A1
2.13049	GDPD5
2.11977	YBX2
2.11768	LOC102724094
2.1143	CTB-178M22.2
2.11303	PAQR6
2.10922	EXOC3L4
2.10615	PDGFB
2.10354	SUSD2
2.10218	DARS-AS1
2.10002	UPK1A
2.09301	FZD2
2.08824	GPR137B
2.08475	CAMK1D
2.08471	CNKSR2
2.08196	SLC25A29
2.07945	APBA2
2.0774	ARVCF
2.07667	TFCP2L1
2.07554	GLI2
2.07539	PALM
2.07338	UCP2
2.07007	GRIN3B
2.06929	KCNK6
2.06888	SNORD30
2.06598	GYG2
2.06552	MMP11
2.06013	CYS1
2.05998	SNORD83B
2.05829	SNORD26
2.05712	BAIAP2-AS1
2.05269	BCAM
2.04976	PTK7
2.04505	CA11
2.04427	FAM174B
2.0441	LGR6
2.04357	LINC00960
2.04336	PLCB4
2.03801	CPT1C
2.0358	LINC01942
2.0304	TGFB1I1
2.02965	TM7SF2
2.02672	P3H3
2.02555	SEMA3F
2.02532	PIMREG
2.02461	TNFSF12
2.0245	CAMK1
2.02336	EYA2
2.02314	RAB6B
2.01845	COPZ2
2.01765	ADGRB2
2.01743	SHC2
2.01501	FER1L4
2.01379	TM4SF1-AS1
2.01372	SLC29A4
2.01114	SDC2
2.01113	ADAP1
2.00968	LINC00106
2.00877	SNORD118
2.00512	SERPINF2
2.00438	ABHD11-AS1
2.00308	GSN
2.00212	PPM1M
2.00071	BIRC7
2.00046	MIR193BHG
