# Supplementary material for: Chorioallantoic membrane assay revealed the role of TIPARP (2,3,7,8-tetrachlorodibenzo-p-dioxin-inducible poly (ADP-ribose) polymerase) in lung adenocarcinoma-induced angiogenesis
Source: Cancer Cell Int. 2023 Feb 25;23:34. doi: 10.1186/s12935-023-02870-5 (PMC9960622; doi:10.1186/s12935-023-02870-5)
Supplement: Supplementary file 6 — Additional file 6: Table S2. Fifty-seven downregulated genes with a >2-fold change in A549-TIPARP cells. [file 12935_2023_2870_MOESM6_ESM.zip › supplementary table 2 .xlsm]

## Sheet: FC2 down
FC ([OE] vs [GFP])	Gene Symbol
-40.1593	RBM14-RBM4
-26.1739	URGCP-MRPS24
-12.3962	HYPK
-6.65749	CKLF-CMTM1
-4.36242	MIR5572
-2.94419	G0S2
-2.88645	TFF1
-2.75765	CA2
-2.73501	SYT9
-2.72711	CCL20
-2.58975	PTGS2
-2.52669	C3orf80
-2.47964	IL12A
-2.43252	CLMP
-2.40329	SNORA5C
-2.4018	IGFBP1
-2.38346	UGT2B7
-2.31459	LINC01564
-2.30149	ANKRD37
-2.284	TRIM31
-2.28303	MUC5AC
-2.25048	SNORD51
-2.24603	GLTPD2
-2.24156	KCNF1
-2.24056	FAM46A
-2.21	C5AR1
-2.20568	TM4SF19-TCTEX1D2
-2.20555	CALB2
-2.20402	SNORD142
-2.18257	CHAC1
-2.16821	GPR3
-2.12731	OR51E2
-2.12495	CCAT1
-2.1239	ATF3
-2.11887	RNU6-2
-2.10113	SMOC1
-2.10058	LINC01914
-2.08197	CYP39A1
-2.08131	SLC16A6
-2.06007	MIR4258
-2.04732	SNORD125
-2.04439	RORC
-2.0424	SNORD69
-2.03427	S100A9
-2.03344	PI3
-2.03191	MIR6732
-2.02264	PTGES
-2.02248	MIR659
-2.02187	CXCL2
-2.02054	MUC13
-2.01588	MIR1204
-2.01548	ACTA2-AS1
-2.01027	S100P
-2.00989	F2
-2.00977	SLC7A2
-2.00623	CACNB2
-2.00154	RHOU
