# Supplementary material for: Chorioallantoic membrane assay revealed the role of TIPARP (2,3,7,8-tetrachlorodibenzo-p-dioxin-inducible poly (ADP-ribose) polymerase) in lung adenocarcinoma-induced angiogenesis
Source: Cancer Cell Int. 2023 Feb 25;23:34. doi: 10.1186/s12935-023-02870-5 (PMC9960622; doi:10.1186/s12935-023-02870-5)
Supplement: Supplementary file 7 — Additional file 7: Table S3. Eighteen downregulated pathways in A549-TIPARP cells. [file 12935_2023_2870_MOESM7_ESM.zip]

Archive with 1 entries (1 files):
- supplementary table3 .xlsm
