# Supplementary material for: Chorioallantoic membrane assay revealed the role of TIPARP (2,3,7,8-tetrachlorodibenzo-p-dioxin-inducible poly (ADP-ribose) polymerase) in lung adenocarcinoma-induced angiogenesis
Source: Cancer Cell Int. 2023 Feb 25;23:34. doi: 10.1186/s12935-023-02870-5 (PMC9960622; doi:10.1186/s12935-023-02870-5)
Supplement: Supplementary file 7 — Additional file 7: Table S3. Eighteen downregulated pathways in A549-TIPARP cells. [file 12935_2023_2870_MOESM7_ESM.zip › supplementary table3 .xlsm]

## Sheet: FC2 down
Pathway	p-value(Created from TIPARP OE no1)	Matched Entities(Created from TIPARP OE no1)	Pathway Entities of Experiment Type(Created from TIPARP OE no1)
Hs_Interleukin-4_and_Interleukin-13_signaling_WP4066_101615	0	8	209
Hs_Interleukin-10_signaling_WP4063_101650	0	8	84
Hs_ATF4_activates_genes_WP2753_101302	3.94524e-08	4	32
Hs_Nuclear_Receptors_Meta-Pathway_WP2882_103038	9.49492e-07	6	318
Hs_Vitamin_D_Receptor_Pathway_WP2877_105854	4.34244e-05	4	186
Hs_Glucocorticoid_Receptor_Pathway_WP2880_87558	6.11395e-05	3	71
Hs_IL-18_signaling_pathway_WP4754_110011	0.000209871	4	287
Hs_Interleukin-12_family_signaling_WP4052_101579	0.000251064	2	22
Hs_Eicosanoid_Synthesis_WP167_105578	0.000274787	2	28
Hs_Eicosanoid_Synthesis_WP167_106700	0.000274787	2	28
Hs_IL1_and_megakaryocytes_in_obesity_WP2865_105623	0.000299564	2	24
Hs_IL1_and_megakaryocytes_in_obesity_WP2865_106600	0.000299564	2	24
Hs_Class_A-1_(Rhodopsin-like_receptors)_WP4419_101720	0.000339263	4	322
Hs_Eicosanoid_metabolism_via_Cyclo_Oxygenases_(COX)_WP4719_107596	0.000470216	2	30
Hs_Photodynamic_therapy-induced_NF-kB_survival_signaling_WP3617_106541	0.000640985	2	35
Hs_Photodynamic_therapy-induced_NF-kB_survival_signaling_WP3617_105514	0.000640985	2	35
Hs_Photodynamic_therapy-induced_HIF-1_survival_signaling_WP3614_106542	0.000716498	2	37
Hs_Photodynamic_therapy-induced_HIF-1_survival_signaling_WP3614_105513	0.000716498	2	37
